# Supplementary material for: Implications of Heterogeneity of Epithelial-Mesenchymal States in Acromegaly Therapeutic Pharmacologic Response
Source: Biomedicines. 2022 Feb 16;10(2):460. doi: 10.3390/biomedicines10020460 (PMC8962441; doi:10.3390/biomedicines10020460)
Supplement: Supplementary file 1 [file biomedicines-10-00460-s001.zip]

Archive with 1 entries (1 files):
- biomedicines-1567069-supplementary.pdf
